# Supplementary material for: Dynamic expression of miRNAs across immature and adult stages of the malaria mosquito Anopheles stephensi
Source: Parasit Vectors. 2015 Mar 25;8:179. doi: 10.1186/s13071-015-0772-y (PMC4418096; doi:10.1186/s13071-015-0772-y)
Supplement: Additional file 5: — List of miRNA targets identified by RNAhybrid on 3’UTR of An.stephensi genes. [file 13071_2015_772_MOESM5_ESM.xlsx]

## Sheet: Sheet1
miRNA	ast-miR-190-3p	ast-miR-34	ast-let-7	ast-miR-100	ast-miR-10-5p	ast-miR-1174	ast-miR-1175-5p	ast-miR-133-3p	ast-miR-1-3p	ast-miR-1-5p	ast-miR-184b	ast-miR-1890	ast-miR-193	ast-miR-210-3p	ast-miR-219	ast-miR-263a	ast-miR-2765	ast-miR-277	ast-miR-282	ast-miR-285	ast-miR-2944a-5p	ast-miR-2a-5p	ast-miR-2c	ast-miR-315-5p	ast-miR-317	ast-miR-375	ast-miR-7	ast-miR-927-5p	ast-miR-965	ast-miR-980	ast-miR-989	ast-miR-993-3p	ast-miR-998	ast-miR-9a
Targets	ASTE001536	ASTE015044	ASTE000198	ASTE009552	ASTE004133	ASTE007204	ASTE000363	ASTE000557	ASTE014139	ASTE011729	ASTE014297	ASTE015242	ASTE000114	ASTE011274	ASTE014216	ASTE014119	ASTE007739	ASTE015269	ASTE000494	ASTE003226	ASTE010353	ASTE008974	ASTE001904	ASTE007893	ASTE010242	ASTE014914	ASTE000434	ASTE014498	ASTE000741	ASTE010305	ASTE000645	ASTE014474	ASTE005871	ASTE001669
	ASTE004326	ASTE014914	ASTE000477	ASTE009590	ASTE014074	ASTE009800	ASTE005964	ASTE001557	ASTE000374	ASTE015162	ASTE014072	ASTE005384	ASTE003059	ASTE004954	ASTE000616	ASTE006060	ASTE009564	ASTE014268	ASTE007552	ASTE007958	ASTE007204	ASTE014139	ASTE009537	ASTE003448	ASTE005799	ASTE014272	ASTE000424	ASTE014643	ASTE003511	ASTE003055	ASTE009152	ASTE002590	ASTE005929	ASTE008003
	ASTE014540	ASTE015281	ASTE001532	ASTE011679	ASTE002209	ASTE011385	ASTE009919	ASTE004783	ASTE005777	ASTE014103	ASTE014757	ASTE014822	ASTE005136	ASTE001580	ASTE002730	ASTE003832	ASTE014224	ASTE000308	ASTE004831	ASTE014627	ASTE011475	ASTE014699	ASTE014237	ASTE008607	ASTE011634	ASTE014608	ASTE007956	ASTE000128	ASTE003547	ASTE006543	ASTE014002	ASTE005871	ASTE014002	ASTE014709
	ASTE006288	ASTE014623	ASTE003651	ASTE014800	ASTE005428	ASTE014266	ASTE000539	ASTE008525	ASTE014390	ASTE011385	ASTE014810	ASTE004837	ASTE014005	ASTE011090	ASTE014997	ASTE014773	ASTE014351	ASTE000374	ASTE014524	ASTE007887	ASTE011525	ASTE007052	ASTE015255	ASTE005207	ASTE014139	ASTE000885	ASTE000878	ASTE000339	ASTE003881	ASTE007204	ASTE014661	ASTE011337	ASTE015188	ASTE001840
	ASTE005590	ASTE002730	ASTE004070	ASTE005117	ASTE006288	ASTE010295	ASTE000557	ASTE009979	ASTE000015	ASTE015241	ASTE009979	ASTE006878	ASTE014171	ASTE006760	ASTE000015	ASTE000188	ASTE014661	ASTE000494	ASTE000063	ASTE008338	ASTE007552	ASTE009412	ASTE006512	ASTE006240	ASTE001563	ASTE008166	ASTE014655	ASTE000741	ASTE005608	ASTE008366	ASTE015241	ASTE014812	ASTE000579	ASTE003109
	ASTE010843	ASTE009694	ASTE007929	ASTE006760	ASTE008920	ASTE003702	ASTE001528	ASTE011412	ASTE014621	ASTE002768	ASTE014016	ASTE015076	ASTE001020	ASTE014915	ASTE000052	ASTE000722	ASTE000694	ASTE000582	ASTE001006	ASTE006496	ASTE001563	ASTE006885	ASTE010375	ASTE007453	ASTE007953	ASTE009653	ASTE001161	ASTE001475	ASTE007985	ASTE009326	ASTE000198	ASTE015162	ASTE001090	ASTE002539
	ASTE000114	ASTE001580	ASTE008298	ASTE001087	ASTE011438	ASTE000012	ASTE003099	ASTE014016	ASTE008920	ASTE003396	ASTE005418	ASTE001214	ASTE007484	ASTE000324	ASTE000366	ASTE002247	ASTE001083	ASTE001275	ASTE001023	ASTE009131	ASTE000650	ASTE004943	ASTE007893	ASTE008858	ASTE010975	ASTE015201	ASTE002412	ASTE001992	ASTE010305	ASTE011352	ASTE001161	ASTE002864	ASTE003725	ASTE009511
	ASTE001929	ASTE001669	ASTE000112	ASTE001144	ASTE015010	ASTE000363	ASTE003551	ASTE014139	ASTE007115	ASTE001020	ASTE006064	ASTE009364	ASTE004783	ASTE001804	ASTE000944	ASTE003852	ASTE002432	ASTE001692	ASTE001029	ASTE014498	ASTE004023	ASTE007012	ASTE003299	ASTE014240	ASTE015044	ASTE005695	ASTE014670	ASTE002002	ASTE014841	ASTE014054	ASTE001840	ASTE010437	ASTE006240	ASTE015130
	ASTE003059	ASTE002223	ASTE000139	ASTE001206	ASTE000706	ASTE000685	ASTE003970	ASTE011385	ASTE000477	ASTE003643	ASTE008072	ASTE000183	ASTE008911	ASTE003434	ASTE001492	ASTE006407	ASTE002628	ASTE002130	ASTE002016	ASTE014974	ASTE007016	ASTE009528	ASTE005852	ASTE006111	ASTE014914	ASTE001731	ASTE014941	ASTE002271	ASTE000014	ASTE014329	ASTE003008	ASTE014666	ASTE008999	ASTE001135
	ASTE003285	ASTE006795	ASTE000281	ASTE001595	ASTE000741	ASTE000714	ASTE005046	ASTE007506	ASTE002212	ASTE003055	ASTE005323	ASTE001478	ASTE014395	ASTE003607	ASTE001571	ASTE007098	ASTE003226	ASTE003036	ASTE002058	ASTE015278	ASTE008012	ASTE010104	ASTE008854	ASTE009837	ASTE014383	ASTE010855	ASTE015255	ASTE003289	ASTE000134	ASTE014614	ASTE003109	ASTE007439	ASTE009131	ASTE003407
	ASTE003603	ASTE009379	ASTE000369	ASTE002025	ASTE003643	ASTE000726	ASTE006807	ASTE015082	ASTE006388	ASTE005307	ASTE014934	ASTE001536	ASTE014816	ASTE004806	ASTE001818	ASTE007541	ASTE003615	ASTE003409	ASTE002140	ASTE000112	ASTE010270	ASTE010509	ASTE014268	ASTE004023	ASTE015281	ASTE009528	ASTE009584	ASTE003443	ASTE000141	ASTE001475	ASTE005890	ASTE008314	ASTE009528	ASTE004543
	ASTE003767	ASTE014272	ASTE000372	ASTE002696	ASTE005148	ASTE001649	ASTE007077	ASTE014074	ASTE014870	ASTE008506	ASTE004726	ASTE001780	ASTE000859	ASTE006683	ASTE002187	ASTE008147	ASTE004465	ASTE004038	ASTE003221	ASTE000579	ASTE000465	ASTE010650	ASTE014537	ASTE005203	ASTE014287	ASTE006906	ASTE014445	ASTE003838	ASTE000736	ASTE002271	ASTE006015	ASTE011539	ASTE014269	ASTE009333
	ASTE004960	ASTE007893	ASTE000437	ASTE003094	ASTE008911	ASTE002053	ASTE011634	ASTE010133	ASTE001361	ASTE011470	ASTE000500	ASTE002121	ASTE000141	ASTE008300	ASTE002715	ASTE008298	ASTE005470	ASTE006262	ASTE003515	ASTE001537	ASTE011176	ASTE015222	ASTE009519	ASTE014290	ASTE014623	ASTE009552	ASTE000781	ASTE004372	ASTE000753	ASTE003443	ASTE006440	ASTE000326	ASTE008366	ASTE014066
	ASTE005136	ASTE004023	ASTE000442	ASTE003111	ASTE010133	ASTE002471	ASTE014944	ASTE015241	ASTE008529	ASTE015242	ASTE002890	ASTE002254	ASTE000896	ASTE009189	ASTE003366	ASTE008484	ASTE005908	ASTE006511	ASTE003695	ASTE002271	ASTE001854	ASTE014695	ASTE015270	ASTE009750	ASTE010295	ASTE000434	ASTE006458	ASTE004425	ASTE000821	ASTE004372	ASTE007099	ASTE000494	ASTE011352	ASTE001475
	ASTE006764	ASTE001672	ASTE000461	ASTE003477	ASTE015241	ASTE005903	ASTE008699	ASTE000561	ASTE011729	ASTE005203	ASTE010454	ASTE002504	ASTE003002	ASTE009494	ASTE004151	ASTE008863	ASTE005972	ASTE007115	ASTE004554	ASTE002857	ASTE007401	ASTE001904	ASTE003448	ASTE011352	ASTE008498	ASTE003627	ASTE001425	ASTE004734	ASTE000846	ASTE011604	ASTE007551	ASTE000519	ASTE002271	ASTE001129
	ASTE010809	ASTE002876	ASTE000500	ASTE003873	ASTE000301	ASTE006189	ASTE000015	ASTE001612	ASTE015162	ASTE005285	ASTE014164	ASTE002934	ASTE003051	ASTE009735	ASTE005087	ASTE010012	ASTE006745	ASTE007698	ASTE005215	ASTE003009	ASTE010012	ASTE002768	ASTE005283	ASTE001039	ASTE002378	ASTE010272	ASTE007521	ASTE004785	ASTE000854	ASTE000096	ASTE008507	ASTE000833	ASTE002371	ASTE003298
	ASTE011285	ASTE007581	ASTE000527	ASTE004133	ASTE000314	ASTE006589	ASTE000107	ASTE005215	ASTE000704	ASTE015253	ASTE003109	ASTE003493	ASTE003216	ASTE009945	ASTE005468	ASTE010552	ASTE007162	ASTE007910	ASTE005666	ASTE003312	ASTE005951	ASTE003396	ASTE005964	ASTE001672	ASTE011480	ASTE001992	ASTE010650	ASTE005320	ASTE001017	ASTE000645	ASTE008618	ASTE001534	ASTE003009	ASTE004683
	ASTE014005	ASTE009449	ASTE000539	ASTE004542	ASTE000317	ASTE007147	ASTE000172	ASTE006529	ASTE000734	ASTE000437	ASTE003420	ASTE003695	ASTE003311	ASTE010640	ASTE006828	ASTE011000	ASTE007958	ASTE008032	ASTE006334	ASTE003384	ASTE004354	ASTE004385	ASTE006258	ASTE000906	ASTE003009	ASTE000571	ASTE005951	ASTE005518	ASTE001203	ASTE000670	ASTE009074	ASTE001990	ASTE007958	ASTE004974
	ASTE014035	ASTE014044	ASTE000557	ASTE004602	ASTE000330	ASTE007506	ASTE000174	ASTE006721	ASTE000736	ASTE004946	ASTE004670	ASTE003832	ASTE004387	ASTE011602	ASTE007552	ASTE011090	ASTE008164	ASTE009494	ASTE006813	ASTE003710	ASTE008001	ASTE005079	ASTE007099	ASTE002876	ASTE008366	ASTE000780	ASTE001929	ASTE006878	ASTE001469	ASTE001651	ASTE010744	ASTE002071	ASTE011310	ASTE005175
	ASTE014135	ASTE014608	ASTE000645	ASTE004726	ASTE000498	ASTE007720	ASTE000197	ASTE011373	ASTE000840	ASTE014195	ASTE000988	ASTE004528	ASTE007081	ASTE014189	ASTE007887	ASTE014054	ASTE008743	ASTE009708	ASTE008718	ASTE004237	ASTE008265	ASTE015082	ASTE008607	ASTE002919	ASTE014033	ASTE003742	ASTE002432	ASTE007425	ASTE001476	ASTE003531	ASTE011147	ASTE002626	ASTE007887	ASTE006086
	ASTE014555	ASTE000885	ASTE000702	ASTE005203	ASTE000561	ASTE008915	ASTE000259	ASTE014142	ASTE000944	ASTE014911	ASTE001073	ASTE005237	ASTE007519	ASTE014339	ASTE008072	ASTE014285	ASTE009217	ASTE009835	ASTE009384	ASTE004420	ASTE014423	ASTE000494	ASTE014154	ASTE004945	ASTE009445	ASTE005211	ASTE002366	ASTE007439	ASTE001567	ASTE004434	ASTE011385	ASTE002825	ASTE008621	ASTE009401
	ASTE014611	ASTE002102	ASTE000737	ASTE005285	ASTE000679	ASTE009809	ASTE000434	ASTE011679	ASTE001115	ASTE004379	ASTE001210	ASTE005853	ASTE009309	ASTE014535	ASTE008338	ASTE014303	ASTE009237	ASTE010378	ASTE009445	ASTE004462	ASTE014783	ASTE004554	ASTE014437	ASTE004974	ASTE000722	ASTE009159	ASTE004032	ASTE009463	ASTE001612	ASTE005860	ASTE014008	ASTE003217	ASTE014248	ASTE009880
	ASTE014749	ASTE003161	ASTE000775	ASTE005642	ASTE000807	ASTE010034	ASTE000713	ASTE002768	ASTE001525	ASTE011277	ASTE001271	ASTE005972	ASTE014008	ASTE014639	ASTE009419	ASTE014464	ASTE009399	ASTE010480	ASTE010242	ASTE004966	ASTE015255	ASTE014596	ASTE006458	ASTE011679	ASTE002730	ASTE011598	ASTE011093	ASTE010254	ASTE001694	ASTE009152	ASTE014141	ASTE003493	ASTE014617	ASTE010537
	ASTE015208	ASTE003651	ASTE000846	ASTE005867	ASTE001039	ASTE010828	ASTE000780	ASTE003396	ASTE001549	ASTE000014	ASTE001363	ASTE006227	ASTE014043	ASTE014785	ASTE010352	ASTE014488	ASTE010527	ASTE014400	ASTE014027	ASTE005163	ASTE000434	ASTE014486	ASTE014801	ASTE010487	ASTE009694	ASTE011714	ASTE011537	ASTE010620	ASTE001904	ASTE009208	ASTE014474	ASTE003695	ASTE014498	ASTE011019
		ASTE008166	ASTE000859	ASTE006348	ASTE001079	ASTE011451	ASTE001120	ASTE005024	ASTE001646	ASTE000211	ASTE001565	ASTE007532	ASTE014124	ASTE014854	ASTE010929	ASTE014537	ASTE014020	ASTE014410	ASTE014183	ASTE005406	ASTE000924	ASTE007098	ASTE015197	ASTE015057	ASTE014453	ASTE014361	ASTE015209	ASTE011249	ASTE001975	ASTE009745	ASTE014716	ASTE004314	ASTE006878	ASTE014285
		ASTE008644	ASTE000906	ASTE007204	ASTE001108	ASTE011490	ASTE001492	ASTE005665	ASTE001826	ASTE000827	ASTE001824	ASTE008355	ASTE006083	ASTE014216	ASTE011604	ASTE014563	ASTE014035	ASTE014491	ASTE014596	ASTE005491	ASTE001693	ASTE000366	ASTE000704	ASTE014449	ASTE015299	ASTE014499	ASTE008552	ASTE011604	ASTE002133	ASTE014002	ASTE014795	ASTE005755	ASTE001937	ASTE001612
		ASTE009653	ASTE001090	ASTE007439	ASTE001325	ASTE014202	ASTE001557	ASTE005894	ASTE002136	ASTE001229	ASTE001990	ASTE008731	ASTE007619	ASTE008314	ASTE014206	ASTE014928	ASTE014419	ASTE014681	ASTE014796	ASTE005543	ASTE002492	ASTE006828	ASTE014560	ASTE014378	ASTE000114	ASTE014785	ASTE005678	ASTE014019	ASTE002145	ASTE014074	ASTE000741	ASTE005929	ASTE002085	ASTE004311
		ASTE010699	ASTE001214	ASTE007457	ASTE001336	ASTE014379	ASTE001563	ASTE000205	ASTE003188	ASTE001294	ASTE002232	ASTE009773	ASTE001672	ASTE008459	ASTE015154	ASTE014963	ASTE014459	ASTE014930	ASTE015041	ASTE005695	ASTE002495	ASTE011604	ASTE014498	ASTE014822	ASTE000781	ASTE001793	ASTE005356	ASTE014031	ASTE002256	ASTE014547	ASTE000141	ASTE005960	ASTE003927	ASTE014692
		ASTE014379	ASTE001249	ASTE007552	ASTE001341	ASTE014628	ASTE001580	ASTE002911	ASTE003436	ASTE001371	ASTE002366	ASTE010705	ASTE001683	ASTE014119	ASTE015196	ASTE015131	ASTE014486	ASTE014940	ASTE015190	ASTE006707	ASTE002654	ASTE014965	ASTE005695	ASTE000913	ASTE000842	ASTE003384	ASTE015165	ASTE014148	ASTE002440	ASTE014624	ASTE002539	ASTE005968	ASTE009811	ASTE001992
		ASTE014753	ASTE001390	ASTE007887	ASTE001612	ASTE014752	ASTE001787	ASTE003627	ASTE003495	ASTE001495	ASTE002959	ASTE011042	ASTE002710	ASTE000616	ASTE015269	ASTE015185	ASTE014627	ASTE014980	ASTE000112	ASTE006818	ASTE003029	ASTE014586	ASTE000063	ASTE006165	ASTE001567	ASTE007541	ASTE009494	ASTE014266	ASTE002539	ASTE014661	ASTE005593	ASTE006062	ASTE014083	ASTE011249
		ASTE014794	ASTE001430	ASTE008013	ASTE001864	ASTE015082	ASTE001931	ASTE004174	ASTE003626	ASTE001524	ASTE003763	ASTE011310	ASTE004294	ASTE001549	ASTE015118	ASTE014921	ASTE007477	ASTE014464	ASTE002271	ASTE006878	ASTE003319	ASTE000062	ASTE001692	ASTE006300	ASTE001580	ASTE000015	ASTE014020	ASTE014410	ASTE002923	ASTE015241	ASTE008147	ASTE006180	ASTE015262	ASTE001142
		ASTE015201	ASTE001528	ASTE008199	ASTE001967	ASTE015287	ASTE002369	ASTE004565	ASTE003774	ASTE001820	ASTE004119	ASTE011614	ASTE004348	ASTE001798	ASTE003312	ASTE015269	ASTE002085	ASTE008498	ASTE003710	ASTE007000	ASTE003542	ASTE001536	ASTE007115	ASTE010543	ASTE001669	ASTE002715	ASTE011737	ASTE014603	ASTE002940	ASTE015270	ASTE008995	ASTE006783	ASTE000114	ASTE003936
		ASTE009537	ASTE001654	ASTE008531	ASTE002058	ASTE015288	ASTE002488	ASTE006961	ASTE003825	ASTE002864	ASTE004734	ASTE014770	ASTE004772	ASTE002592	ASTE009237	ASTE009131	ASTE008854	ASTE005791	ASTE015269	ASTE007401	ASTE003627	ASTE002879	ASTE007698	ASTE014129	ASTE001824	ASTE014800	ASTE000217	ASTE015021	ASTE003055	ASTE015281	ASTE011511	ASTE007172	ASTE000513	ASTE004354
		ASTE015255	ASTE001676	ASTE008724	ASTE002273		ASTE002492	ASTE014003	ASTE003998	ASTE003414	ASTE005043	ASTE014803	ASTE004831	ASTE002730	ASTE010843	ASTE008839	ASTE009811	ASTE014083	ASTE014563	ASTE008003	ASTE003656	ASTE008132	ASTE009564	ASTE015286	ASTE002054	ASTE009248	ASTE001132	ASTE015235	ASTE003099	ASTE000004	ASTE014904	ASTE007688	ASTE001373	ASTE007997
		ASTE006512	ASTE001814	ASTE009060	ASTE002371		ASTE002541	ASTE014822	ASTE004185	ASTE004040	ASTE005406	ASTE014824	ASTE004837	ASTE002925	ASTE006458	ASTE014094	ASTE001081	ASTE014133	ASTE002592	ASTE008063	ASTE003733	ASTE014310	ASTE006745	ASTE007000	ASTE002223	ASTE000096	ASTE001476		ASTE003404	ASTE000059	ASTE002002	ASTE008470	ASTE001467	ASTE008132
		ASTE003299	ASTE001928	ASTE009193	ASTE002730		ASTE002577	ASTE000194	ASTE004621	ASTE004954	ASTE005720	ASTE014843	ASTE005101	ASTE004750	ASTE000320	ASTE014737	ASTE001769	ASTE014785	ASTE007818	ASTE008283	ASTE003762	ASTE000012	ASTE014773	ASTE008500	ASTE002258	ASTE001663	ASTE001747		ASTE003467	ASTE000153	ASTE000137	ASTE008605	ASTE001537	ASTE009214
		ASTE005283	ASTE001941	ASTE009358	ASTE002876		ASTE002868	ASTE000260	ASTE004740	ASTE005035	ASTE005726	ASTE014895	ASTE005845	ASTE005141	ASTE000322	ASTE014801	ASTE001992	ASTE015106	ASTE004294	ASTE008366	ASTE003793	ASTE000021	ASTE014963	ASTE002058	ASTE002280	ASTE005414	ASTE002143		ASTE003525	ASTE000198	ASTE001557	ASTE010036	ASTE001641	ASTE014178
		ASTE005695	ASTE001998	ASTE009542	ASTE002963		ASTE003061	ASTE000336	ASTE004788	ASTE005105	ASTE005799		ASTE006458	ASTE005748	ASTE002208	ASTE015222	ASTE002932	ASTE000260	ASTE004348	ASTE008500	ASTE004059	ASTE000027	ASTE014213	ASTE010242	ASTE002448	ASTE008590	ASTE002982		ASTE003607	ASTE000314	ASTE001663	ASTE010090	ASTE001669	ASTE014451
		ASTE014767	ASTE002032	ASTE009800	ASTE002974		ASTE004028	ASTE000374	ASTE005012	ASTE005150	ASTE006049		ASTE008387	ASTE005779	ASTE002252	ASTE000465	ASTE003139	ASTE000498	ASTE004837	ASTE008621	ASTE004144	ASTE000047	ASTE005590	ASTE004038	ASTE002626	ASTE009415	ASTE003179		ASTE003656	ASTE000424	ASTE003702	ASTE010139	ASTE002857	ASTE014634
		ASTE001731	ASTE002071	ASTE010029	ASTE003055		ASTE004137	ASTE000694	ASTE005074	ASTE005186	ASTE006087		ASTE008439	ASTE005957	ASTE002688	ASTE000541	ASTE004817	ASTE000565	ASTE002369	ASTE008839	ASTE004439	ASTE000069	ASTE001557	ASTE008032	ASTE002696	ASTE014362	ASTE003180		ASTE003763	ASTE000483	ASTE003974	ASTE010156	ASTE002876	ASTE014914
		ASTE004028	ASTE002079	ASTE010351	ASTE003199		ASTE004425	ASTE000999	ASTE005384	ASTE005464	ASTE006165		ASTE008498	ASTE006060	ASTE003057	ASTE001176	ASTE006537	ASTE001163	ASTE008471	ASTE008976	ASTE004766	ASTE000381	ASTE006971	ASTE009835	ASTE002732	ASTE000197	ASTE003685		ASTE003803	ASTE000650	ASTE004396	ASTE010214	ASTE003308	ASTE015255
		ASTE005890	ASTE002116	ASTE010699	ASTE003224		ASTE004534	ASTE001020	ASTE005466	ASTE005656	ASTE006261		ASTE008731	ASTE006496	ASTE006609	ASTE001525	ASTE006800	ASTE001222	ASTE004715	ASTE008999	ASTE005203	ASTE000878	ASTE009015	ASTE011000	ASTE004430	ASTE000379	ASTE003691		ASTE004048	ASTE000957	ASTE005181	ASTE010594	ASTE003384	ASTE000183
		ASTE010855	ASTE002209	ASTE011329	ASTE003289		ASTE004689	ASTE001132	ASTE005695	ASTE005765	ASTE006618		ASTE009131	ASTE007379	ASTE006885	ASTE005418	ASTE006936	ASTE001361	ASTE014594	ASTE009080	ASTE005808	ASTE000948	ASTE011634	ASTE003366	ASTE005278	ASTE000424	ASTE003751		ASTE004158	ASTE001073	ASTE005923	ASTE010992	ASTE003503	ASTE000366
		ASTE014952	ASTE002212	ASTE011385	ASTE004354		ASTE004783	ASTE001164	ASTE005875	ASTE006634	ASTE006684		ASTE009449	ASTE007581	ASTE008957	ASTE005464	ASTE008172	ASTE003299	ASTE014624	ASTE009997	ASTE005929	ASTE000981	ASTE014406	ASTE008314	ASTE005518	ASTE000727	ASTE003817		ASTE004177	ASTE001081	ASTE006083	ASTE011021	ASTE003737	ASTE000476
		ASTE014699	ASTE002224	ASTE014074	ASTE004399		ASTE004871	ASTE001173	ASTE005901	ASTE006855	ASTE006719		ASTE009519	ASTE007645	ASTE009355	ASTE005581	ASTE008316	ASTE003438	ASTE014784	ASTE010144	ASTE005933	ASTE001017	ASTE014640	ASTE007581	ASTE005816	ASTE000863	ASTE003976		ASTE004311	ASTE001129	ASTE007948	ASTE014217	ASTE004237	ASTE000662
		ASTE009412	ASTE002364	ASTE014106	ASTE004412		ASTE005251	ASTE001356	ASTE005929	ASTE006859	ASTE006744		ASTE009630	ASTE007739	ASTE009821	ASTE008552	ASTE008637	ASTE003715	ASTE014822	ASTE010359	ASTE006078	ASTE001380	ASTE014767	ASTE006083	ASTE006010	ASTE000880	ASTE004202		ASTE004326	ASTE001161	ASTE008001	ASTE014253	ASTE004420	ASTE000679
		ASTE004943	ASTE002432	ASTE014108	ASTE004551		ASTE005323	ASTE001420	ASTE006010	ASTE007016	ASTE006861		ASTE010454	ASTE007818	ASTE009945	ASTE008602	ASTE010119	ASTE003795	ASTE000704	ASTE010604	ASTE006480	ASTE001452	ASTE015188	ASTE009449	ASTE006253	ASTE002002	ASTE004470		ASTE004443	ASTE001510	ASTE008422	ASTE014679	ASTE004462	ASTE000702
		ASTE009528	ASTE002495	ASTE014266	ASTE004685		ASTE005408	ASTE001475	ASTE006264	ASTE007099	ASTE007059		ASTE010490	ASTE009490	ASTE010295	ASTE008895	ASTE010906	ASTE003999	ASTE000896	ASTE011208	ASTE006486	ASTE001478	ASTE000330	ASTE002918	ASTE006795	ASTE002004	ASTE004506		ASTE004451	ASTE001824	ASTE009511	ASTE014709	ASTE004841	ASTE000904
		ASTE004385	ASTE002509	ASTE014608	ASTE004708		ASTE005432	ASTE001619	ASTE006691	ASTE007484	ASTE007085		ASTE010749	ASTE010843	ASTE010353	ASTE010437	ASTE014052	ASTE004377	ASTE000913	ASTE011594	ASTE006512	ASTE001524	ASTE000369	ASTE003881	ASTE006961	ASTE002053	ASTE004583		ASTE004465	ASTE001840	ASTE009883	ASTE014794	ASTE004936	ASTE001325
		ASTE004554	ASTE002606	ASTE014869	ASTE004931		ASTE005584	ASTE001661	ASTE006803	ASTE008716	ASTE007314		ASTE014218	ASTE010898	ASTE010487	ASTE010554	ASTE014438	ASTE005678	ASTE001039	ASTE011673	ASTE006550	ASTE001724	ASTE000585	ASTE005799	ASTE007314	ASTE002317	ASTE004857		ASTE004544	ASTE001941	ASTE014224		ASTE004966	ASTE001434
		ASTE000027	ASTE002720	ASTE015088	ASTE005215		ASTE005860	ASTE001672	ASTE007333	ASTE008981	ASTE007953		ASTE014390	ASTE014130	ASTE011016	ASTE014449	ASTE014902	ASTE006783	ASTE001171	ASTE014005	ASTE006584	ASTE001744	ASTE001066	ASTE011417	ASTE007573	ASTE002420	ASTE006744		ASTE005115	ASTE001962	ASTE014338		ASTE005163	ASTE001442
		ASTE002742	ASTE002768	ASTE015113	ASTE005283		ASTE006480	ASTE001731	ASTE007481	ASTE009355	ASTE008695		ASTE014524	ASTE014325	ASTE011591	ASTE014474	ASTE014921	ASTE007481	ASTE001304	ASTE014033	ASTE007345	ASTE001864	ASTE001151	ASTE014044	ASTE008911	ASTE002661	ASTE007913		ASTE005186	ASTE002000	ASTE014465		ASTE005341	ASTE001542
		ASTE003736	ASTE002838	ASTE015159	ASTE005307		ASTE006622	ASTE002102	ASTE007917	ASTE009506	ASTE008813		ASTE014800	ASTE014373	ASTE014161	ASTE014535	ASTE015197	ASTE007784	ASTE001325	ASTE014084	ASTE007953	ASTE002406	ASTE001425	ASTE014157	ASTE009085	ASTE003287	ASTE008010		ASTE005418	ASTE002116	ASTE014476		ASTE005491	ASTE001595
		ASTE005884	ASTE002840	ASTE015168	ASTE005590		ASTE006813	ASTE002732	ASTE008582	ASTE009638	ASTE008912		ASTE014965	ASTE014938	ASTE014414	ASTE014692	ASTE015253	ASTE007922	ASTE001501	ASTE014094	ASTE007981	ASTE002541	ASTE001620	ASTE014409	ASTE009379	ASTE003336	ASTE008151		ASTE005593	ASTE002288	ASTE014594		ASTE006707	ASTE001700
		ASTE006452	ASTE002890	ASTE015253	ASTE005964		ASTE006925	ASTE002940	ASTE009044	ASTE009829	ASTE009353		ASTE015021	ASTE015047	ASTE014519	ASTE014905		ASTE008296	ASTE001649	ASTE014246	ASTE008013	ASTE002742	ASTE001644	ASTE014574	ASTE009389	ASTE004495	ASTE008525		ASTE005707	ASTE002317	ASTE014608		ASTE006818	ASTE002086
		ASTE006906	ASTE002904		ASTE006099		ASTE007024	ASTE002990	ASTE009379	ASTE009902	ASTE009468		ASTE004326	ASTE006885	ASTE014554	ASTE014975		ASTE009936	ASTE001793	ASTE014363	ASTE008284	ASTE002795	ASTE001731	ASTE014608	ASTE010237	ASTE005394	ASTE010805		ASTE005935	ASTE002364	ASTE014642		ASTE007236	ASTE002258
		ASTE009552	ASTE003099		ASTE006529		ASTE007045	ASTE003067	ASTE009619	ASTE010421	ASTE009524		ASTE001030	ASTE014161	ASTE015057	ASTE015088		ASTE010411	ASTE001854	ASTE014542	ASTE008329	ASTE003274	ASTE001801	ASTE014742	ASTE014037	ASTE005651	ASTE011660		ASTE006085	ASTE002366	ASTE014663		ASTE007401	ASTE002285
		ASTE010551	ASTE003167		ASTE006537		ASTE007053	ASTE003108	ASTE009750	ASTE010947	ASTE009537		ASTE007893	ASTE014474				ASTE010717	ASTE001904	ASTE014617	ASTE008941	ASTE003736	ASTE002273	ASTE015189	ASTE014127	ASTE005703	ASTE014045		ASTE006352	ASTE002371	ASTE014737		ASTE007662	ASTE002406
		ASTE015031	ASTE003303		ASTE006721		ASTE007343	ASTE003298	ASTE010012	ASTE011152	ASTE009847		ASTE014290	ASTE008854				ASTE010900	ASTE002174	ASTE014760	ASTE008974	ASTE004030	ASTE003503	ASTE000437	ASTE014272	ASTE006049	ASTE014087		ASTE006384	ASTE002526	ASTE014816		ASTE007695	ASTE002432
		ASTE015032	ASTE003396		ASTE006878		ASTE007656	ASTE003299	ASTE010580	ASTE014037	ASTE010413		ASTE014906	ASTE001992				ASTE011176	ASTE002378	ASTE015165	ASTE009549	ASTE004226	ASTE004028	ASTE000643	ASTE014875	ASTE006209	ASTE014088		ASTE006543	ASTE002586	ASTE014822		ASTE008003	ASTE002504
		ASTE007016	ASTE003551		ASTE007000		ASTE007702	ASTE003511	ASTE010784	ASTE014085	ASTE011120		ASTE010353	ASTE003139				ASTE011328	ASTE002516	ASTE015283	ASTE009626	ASTE004646	ASTE004181	ASTE000885	ASTE014976	ASTE006342	ASTE014446		ASTE007122	ASTE002597	ASTE014962		ASTE008063	ASTE002541
		ASTE010012	ASTE003621		ASTE007115		ASTE007825	ASTE004176	ASTE010786	ASTE014131	ASTE011274		ASTE005418	ASTE015106				ASTE014378	ASTE002768		ASTE009977	ASTE004670	ASTE004244	ASTE000889	ASTE015290	ASTE006367	ASTE014496		ASTE007179	ASTE002749	ASTE014997		ASTE008220	ASTE002730
		ASTE000434	ASTE003691		ASTE007122		ASTE007948	ASTE004181	ASTE011306	ASTE014145	ASTE011568		ASTE008316	ASTE000260				ASTE014695	ASTE002829		ASTE009998	ASTE004689	ASTE004417	ASTE001129		ASTE006476	ASTE014775		ASTE007204	ASTE002750	ASTE015130		ASTE008338	ASTE002742
		ASTE002654	ASTE003715		ASTE007370		ASTE008525	ASTE004326	ASTE014072	ASTE014285	ASTE011576		ASTE003299	ASTE000498				ASTE014937	ASTE003396		ASTE010034	ASTE005035	ASTE004734	ASTE001619		ASTE006791	ASTE015119		ASTE007843	ASTE002864	ASTE015188		ASTE009030	ASTE002768
		ASTE003627	ASTE003784		ASTE007676		ASTE009074	ASTE004554	ASTE014103	ASTE014297	ASTE014038		ASTE002369	ASTE004377				ASTE014993	ASTE003472		ASTE010118	ASTE005223	ASTE004757	ASTE001632		ASTE007474	ASTE015240		ASTE007883	ASTE002904	ASTE000075		ASTE009050	ASTE002795
		ASTE003762	ASTE003857		ASTE007678		ASTE009131	ASTE004794	ASTE014155	ASTE014300	ASTE014044		ASTE015044	ASTE001039				ASTE015118	ASTE003993		ASTE010240	ASTE005361	ASTE005122	ASTE002102		ASTE007484			ASTE007887	ASTE003008	ASTE000112		ASTE009162	ASTE002803
		ASTE006078	ASTE003867		ASTE007782		ASTE009135	ASTE004837	ASTE014203	ASTE014365	ASTE014078		ASTE010604	ASTE004326					ASTE004300		ASTE010272	ASTE005534	ASTE005207	ASTE002123		ASTE007995			ASTE007929	ASTE003009	ASTE000202		ASTE009423	ASTE003087
		ASTE006480	ASTE003906		ASTE007784		ASTE009388	ASTE004855	ASTE014206	ASTE014541	ASTE014079		ASTE014246	ASTE010636					ASTE004326		ASTE010375	ASTE005584	ASTE005218	ASTE002217		ASTE008723			ASTE008006	ASTE003109	ASTE000205		ASTE010604	ASTE003151
		ASTE006486	ASTE003923		ASTE008012		ASTE009708	ASTE005101	ASTE014213	ASTE014580	ASTE014127		ASTE009384	ASTE008003					ASTE004385		ASTE010459	ASTE005656	ASTE005814	ASTE002312		ASTE009120			ASTE008010	ASTE003298	ASTE000292		ASTE010675	ASTE003156
		ASTE010272	ASTE003927		ASTE008172		ASTE009747	ASTE005201	ASTE014404	ASTE014592	ASTE014171		ASTE000137	ASTE010144					ASTE004523		ASTE010654	ASTE005783	ASTE005890	ASTE002440		ASTE009447			ASTE008133	ASTE003303	ASTE000317		ASTE010798	ASTE003219
		ASTE014704	ASTE003938		ASTE008203		ASTE009961	ASTE005205	ASTE014410	ASTE014650	ASTE014292		ASTE007052	ASTE007552					ASTE004590		ASTE010975	ASTE005884	ASTE005935	ASTE002477		ASTE009751			ASTE008147	ASTE003336	ASTE000477		ASTE011594	ASTE003396
		ASTE009384	ASTE003970		ASTE008311		ASTE009979	ASTE005218	ASTE014485	ASTE014691	ASTE014360		ASTE007937	ASTE002140					ASTE004762		ASTE011367	ASTE005887	ASTE006046	ASTE002750		ASTE009911			ASTE008222	ASTE003459	ASTE000500		ASTE011622	ASTE003409
		ASTE003464	ASTE004106		ASTE008506		ASTE009989	ASTE005418	ASTE014642	ASTE014837	ASTE014573		ASTE009412	ASTE008718					ASTE005079		ASTE011565	ASTE006059	ASTE006240	ASTE003023		ASTE010788			ASTE008366	ASTE003477	ASTE000505		ASTE011673	ASTE003617
		ASTE014161	ASTE004170		ASTE008635		ASTE010144	ASTE005553	ASTE014757	ASTE014892	ASTE014594		ASTE014914	ASTE014268					ASTE005257		ASTE014139	ASTE006111	ASTE006389	ASTE003074		ASTE011399			ASTE008387	ASTE003551	ASTE000527		ASTE014005	ASTE004151
		ASTE014474	ASTE004332		ASTE009529		ASTE010352	ASTE005777	ASTE014810	ASTE014987	ASTE014965		ASTE001350	ASTE002130					ASTE005296		ASTE014184	ASTE006140	ASTE006545	ASTE003161		ASTE011602			ASTE008549	ASTE003713	ASTE000538		ASTE014033	ASTE004385
		ASTE001992	ASTE004443		ASTE009751		ASTE010509	ASTE005857	ASTE014954	ASTE015021	ASTE015001		ASTE001780	ASTE009708					ASTE005356		ASTE014187	ASTE006327	ASTE006668	ASTE003309		ASTE014023			ASTE008621	ASTE003819	ASTE000579		ASTE014094	ASTE004485
		ASTE015106	ASTE004619		ASTE009767		ASTE010637	ASTE005886	ASTE015094	ASTE015110	ASTE015017		ASTE001929	ASTE010480					ASTE006165		ASTE014265	ASTE006452	ASTE007290	ASTE003580		ASTE014105			ASTE008995	ASTE003931	ASTE000582		ASTE014470	ASTE004570
		ASTE008718	ASTE004715		ASTE009788		ASTE010788	ASTE005908	ASTE015202	ASTE015148	ASTE015020		ASTE003464	ASTE014400					ASTE006300		ASTE014511	ASTE006700	ASTE007425	ASTE003651		ASTE014180			ASTE009183	ASTE004059	ASTE000642		ASTE014509	ASTE004685
		ASTE003419	ASTE004835		ASTE009919		ASTE010981	ASTE006062	ASTE015283	ASTE015152	ASTE015142		ASTE003525	ASTE014224					ASTE006526		ASTE014699	ASTE006906	ASTE007453	ASTE004061		ASTE014694			ASTE009256	ASTE004144	ASTE000685		ASTE014542	ASTE004810
		ASTE014113	ASTE004885		ASTE010345		ASTE011090	ASTE006064	ASTE015298	ASTE015240	ASTE015222		ASTE003753	ASTE002432					ASTE006779		ASTE014704	ASTE007226	ASTE007521	ASTE004543		ASTE014697			ASTE009326	ASTE004172	ASTE000704		ASTE014695	ASTE004816
		ASTE000033	ASTE004945		ASTE010384		ASTE011183	ASTE006086		ASTE015294	ASTE015307		ASTE004418	ASTE007162					ASTE007477		ASTE014806	ASTE007718	ASTE007650	ASTE004979		ASTE014703			ASTE009353	ASTE004285	ASTE000713		ASTE014760	ASTE004949
		ASTE000146	ASTE004946		ASTE010456		ASTE011403	ASTE006253		ASTE005396	ASTE004995		ASTE004694	ASTE006407					ASTE007595		ASTE014855	ASTE008541	ASTE007659	ASTE005926		ASTE014764			ASTE009355	ASTE004506	ASTE000727		ASTE014898	ASTE004996
		ASTE000317	ASTE005024		ASTE010497		ASTE011412	ASTE006302		ASTE001203	ASTE014642		ASTE004855	ASTE014285					ASTE007678		ASTE014874	ASTE009067	ASTE008342	ASTE006196		ASTE015035			ASTE009371	ASTE004523	ASTE000770		ASTE014925	ASTE005203
		ASTE000571	ASTE005046		ASTE010717		ASTE011505	ASTE006332		ASTE003156	ASTE001157		ASTE005213	ASTE014303					ASTE007917		ASTE015159	ASTE009238	ASTE008509	ASTE006203		ASTE015260			ASTE009510	ASTE004683	ASTE000863		ASTE014963	ASTE005456
		ASTE000780	ASTE005181		ASTE010843		ASTE011604	ASTE006745		ASTE004570	ASTE001938		ASTE005229	ASTE014537					ASTE008584			ASTE009317	ASTE008858	ASTE006719		ASTE011634			ASTE009715	ASTE004743	ASTE000913		ASTE015018	ASTE005492
		ASTE001076	ASTE005190		ASTE010971		ASTE014016	ASTE006762		ASTE005590	ASTE002369		ASTE005852	ASTE005087					ASTE009050			ASTE009537	ASTE009465	ASTE006925		ASTE014383			ASTE010056	ASTE004864	ASTE000944		ASTE015165	ASTE005656
		ASTE001115	ASTE005318		ASTE011373		ASTE014066	ASTE006770		ASTE005951	ASTE002796		ASTE006876	ASTE008072					ASTE009070			ASTE009552	ASTE009506	ASTE007024		ASTE002378			ASTE010270	ASTE004900	ASTE000960		ASTE015284	ASTE005666
		ASTE001249	ASTE005414		ASTE011470		ASTE014139	ASTE006779		ASTE007407	ASTE003188		ASTE007111	ASTE001672					ASTE009744			ASTE009837	ASTE009643	ASTE007057		ASTE003009			ASTE010695	ASTE004974	ASTE000986			ASTE005689
		ASTE001288	ASTE005428		ASTE014019		ASTE014306	ASTE006919		ASTE010828	ASTE003419		ASTE007204	ASTE008439					ASTE010520			ASTE009878	ASTE010345	ASTE007745		ASTE009445			ASTE010847	ASTE005023	ASTE001069			ASTE005807
		ASTE001423	ASTE005581		ASTE014053		ASTE014354	ASTE007186		ASTE011221	ASTE003436		ASTE007430	ASTE009519					ASTE010543			ASTE010031	ASTE010855	ASTE007956		ASTE014453			ASTE010945	ASTE005175	ASTE001090			ASTE005832
		ASTE001449	ASTE005592		ASTE014073		ASTE014540	ASTE007276		ASTE014216	ASTE003767		ASTE007743	ASTE010749					ASTE010636			ASTE010139	ASTE011505	ASTE008166		ASTE000114			ASTE011109	ASTE005242	ASTE001114			ASTE005908
		ASTE001612	ASTE005613		ASTE014142		ASTE014552	ASTE007619			ASTE004783		ASTE007967	ASTE003419					ASTE010697			ASTE010146	ASTE011575	ASTE008185		ASTE000842			ASTE011252	ASTE005339	ASTE001120			ASTE006024
		ASTE002116	ASTE005665		ASTE014257		ASTE014566	ASTE007818			ASTE005448		ASTE008214	ASTE010254					ASTE010704			ASTE010151	ASTE014085	ASTE008644		ASTE001824			ASTE011352	ASTE005363	ASTE001135			ASTE006035
		ASTE003000	ASTE005878		ASTE014271		ASTE014574	ASTE007826			ASTE006755		ASTE008666	ASTE014842					ASTE011109			ASTE010551	ASTE014193	ASTE009081		ASTE002054			ASTE011480	ASTE005403	ASTE001172			ASTE006073
		ASTE003094	ASTE005894		ASTE014395		ASTE014621	ASTE007937			ASTE007179		ASTE008871	ASTE001300					ASTE011137			ASTE010580	ASTE014240	ASTE009653		ASTE002258			ASTE011511	ASTE005413	ASTE001271			ASTE006214
		ASTE003234	ASTE006288		ASTE014791		ASTE014663	ASTE008072			ASTE007792		ASTE008970	ASTE001415					ASTE011274			ASTE011048	ASTE014297	ASTE009888		ASTE002626			ASTE011714	ASTE005473	ASTE001290			ASTE006302
		ASTE003297	ASTE006350		ASTE014816		ASTE014712	ASTE008073			ASTE008471		ASTE009189	ASTE001563					ASTE011480			ASTE011329	ASTE014339	ASTE009902		ASTE006961			ASTE014054	ASTE005733	ASTE001361			ASTE006485
		ASTE003716	ASTE006388		ASTE014828		ASTE014793	ASTE008284			ASTE008679		ASTE009750	ASTE006388					ASTE014121			ASTE011649	ASTE014350	ASTE010087		ASTE007314			ASTE014125	ASTE005779	ASTE001525			ASTE006589
		ASTE003742	ASTE006407		ASTE014916		ASTE014796	ASTE008316			ASTE009248		ASTE010102	ASTE008119					ASTE014124			ASTE014013	ASTE014732	ASTE010339		ASTE005203			ASTE014248	ASTE005818	ASTE001532			ASTE006668
		ASTE004416	ASTE006445		ASTE014934		ASTE014945	ASTE008607			ASTE009694		ASTE011352	ASTE009152					ASTE014129			ASTE014073	ASTE014916	ASTE010612		ASTE009750			ASTE014254	ASTE005890	ASTE001549			ASTE006671
		ASTE004738	ASTE006522		ASTE015025		ASTE015027	ASTE008666			ASTE009983		ASTE011385	ASTE009368					ASTE014212			ASTE014103	ASTE014952	ASTE010699		ASTE004974			ASTE014288	ASTE006010	ASTE001646			ASTE006803
		ASTE005211	ASTE006567		ASTE015076		ASTE015048	ASTE008718			ASTE010254		ASTE011401	ASTE009883					ASTE014300			ASTE014237	ASTE015110	ASTE010790		ASTE000913			ASTE014329	ASTE006015	ASTE001708			ASTE006919
		ASTE006466	ASTE006600		ASTE015116		ASTE015053	ASTE008748			ASTE011595		ASTE011475	ASTE014104					ASTE014522			ASTE014270		ASTE010818		ASTE006165			ASTE014378	ASTE006046	ASTE001775			ASTE007045
		ASTE007397	ASTE006741		ASTE015146		ASTE015095	ASTE009125			ASTE011704		ASTE011525	ASTE014113					ASTE014560			ASTE014589		ASTE011003		ASTE014129			ASTE014441	ASTE006086	ASTE001796			ASTE007051
		ASTE009159	ASTE006747		ASTE015227		ASTE015107	ASTE009239			ASTE014213		ASTE014466	ASTE014369					ASTE014850			ASTE014595		ASTE011101		ASTE007000			ASTE014596	ASTE006145	ASTE001820			ASTE007085
		ASTE009885	ASTE006807		ASTE015242		ASTE015127	ASTE009306			ASTE014541		ASTE015034	ASTE014383					ASTE014877			ASTE014712		ASTE011419		ASTE004038			ASTE014614	ASTE006254	ASTE001929			ASTE007345
		ASTE009921	ASTE006812		ASTE015282		ASTE015216	ASTE009366			ASTE014586			ASTE014550					ASTE014925			ASTE014719		ASTE011654		ASTE002123			ASTE014617	ASTE006258	ASTE001933			ASTE007451
		ASTE010705	ASTE006895					ASTE009395			ASTE014655			ASTE014846					ASTE015044			ASTE014904		ASTE014018		ASTE003023			ASTE014636	ASTE006389	ASTE002227			ASTE007475
		ASTE010810	ASTE006994					ASTE009445			ASTE014842			ASTE014892					ASTE015082			ASTE014970		ASTE014070		ASTE005926			ASTE014690	ASTE006436	ASTE002229			ASTE007595
		ASTE011288	ASTE007077					ASTE009449			ASTE015051			ASTE014947					ASTE015235			ASTE015031		ASTE014108		ASTE006203			ASTE014692	ASTE006440	ASTE002342			ASTE007671
		ASTE011598	ASTE007167					ASTE009510			ASTE015200			ASTE015266					ASTE015286			ASTE015032		ASTE014189		ASTE007956			ASTE014753	ASTE006575	ASTE002500			ASTE007686
		ASTE011714	ASTE007348					ASTE009771						ASTE015270								ASTE015068		ASTE014329		ASTE010612			ASTE014810	ASTE006797	ASTE002590			ASTE007812
		ASTE014055	ASTE007475					ASTE010258						ASTE015281										ASTE014379		ASTE014430			ASTE014821	ASTE006885	ASTE002591			ASTE007825
		ASTE014229	ASTE007477					ASTE010269						ASTE000033										ASTE014385		ASTE014584			ASTE014829	ASTE006906	ASTE002710			ASTE007965
		ASTE014361	ASTE007512					ASTE010480						ASTE000111										ASTE014426		ASTE014797			ASTE014904	ASTE006958	ASTE002744			ASTE008182
		ASTE014499	ASTE007659					ASTE010490						ASTE000128										ASTE014430		ASTE015145			ASTE015068	ASTE007016	ASTE002770			ASTE008442
		ASTE014621	ASTE007724					ASTE010584						ASTE000146										ASTE014494		ASTE014237			ASTE015127	ASTE007099	ASTE002817			ASTE008471
		ASTE014705	ASTE007739					ASTE011086						ASTE000202										ASTE014523		ASTE008854				ASTE007111	ASTE002820			ASTE008726
		ASTE015007	ASTE007743					ASTE011135						ASTE000307										ASTE014572		ASTE009519				ASTE007224	ASTE002919			ASTE008939
		ASTE006609	ASTE007893					ASTE011252						ASTE000317										ASTE014584		ASTE007099				ASTE007314	ASTE002925			ASTE009271
		ASTE014921	ASTE007913					ASTE011269						ASTE000326										ASTE014753		ASTE000704				ASTE007477	ASTE003023			ASTE009445
		ASTE009131	ASTE007922					ASTE011359						ASTE000372										ASTE014777		ASTE009015				ASTE007551	ASTE003070			ASTE009630
		ASTE010437	ASTE008123					ASTE011417						ASTE000477										ASTE014794		ASTE000585				ASTE007625	ASTE003133			ASTE009709
		ASTE014535	ASTE008147					ASTE011525						ASTE000483										ASTE014795		ASTE004417				ASTE007739	ASTE003139			ASTE009914
		ASTE014785	ASTE008288					ASTE011655						ASTE000519										ASTE014797		ASTE004757				ASTE007958	ASTE003271			ASTE010102
		ASTE001361	ASTE008622					ASTE014006						ASTE000546										ASTE014872		ASTE005935				ASTE008237	ASTE003327			ASTE010117
		ASTE007922	ASTE008810					ASTE014021						ASTE000557										ASTE015023		ASTE006389				ASTE008355	ASTE003383			ASTE010274
		ASTE009936	ASTE008920					ASTE014265						ASTE000571										ASTE015073		ASTE008342				ASTE008507	ASTE003407			ASTE010400
		ASTE002271	ASTE008976					ASTE014270						ASTE000650										ASTE015145		ASTE009465				ASTE008525	ASTE003419			ASTE010527
		ASTE001793	ASTE009003					ASTE014307						ASTE000685										ASTE015201		ASTE014732				ASTE008537	ASTE003420			ASTE010601
		ASTE003384	ASTE009059					ASTE014338						ASTE000734												ASTE014486				ASTE008599	ASTE003449			ASTE010640
		ASTE010359	ASTE009191					ASTE014390						ASTE000755												ASTE000366				ASTE008618	ASTE003464			ASTE010961
		ASTE001006	ASTE009201					ASTE014583						ASTE000780												ASTE014310				ASTE008743	ASTE003488			ASTE010969
		ASTE003036	ASTE009326					ASTE014603						ASTE000906												ASTE000381				ASTE008845	ASTE003601			ASTE010985
		ASTE006511	ASTE009364					ASTE014634						ASTE000967												ASTE000878				ASTE008915	ASTE003701			ASTE011016
		ASTE014491	ASTE009404					ASTE014825						ASTE000993												ASTE001380				ASTE009059	ASTE003710			ASTE011104
		ASTE014940	ASTE009453					ASTE014850						ASTE001018												ASTE001478				ASTE009074	ASTE003716			ASTE011344
		ASTE007739	ASTE009552					ASTE014932						ASTE001024												ASTE004646				ASTE009221	ASTE003725			ASTE011602
		ASTE014661	ASTE009590					ASTE014947						ASTE001030												ASTE005534				ASTE009239	ASTE003767			ASTE014021
		ASTE001083	ASTE009977					ASTE015007						ASTE001046												ASTE005656				ASTE009318	ASTE003779			ASTE014022
		ASTE005470	ASTE010272					ASTE015218						ASTE001076												ASTE014904				ASTE009401	ASTE003783			ASTE014059
		ASTE007541	ASTE010290					ASTE015255						ASTE001115												ASTE014970				ASTE009454	ASTE003821			ASTE014132
		ASTE010552	ASTE010295					ASTE015305						ASTE001217												ASTE004354				ASTE009515	ASTE004061			ASTE014146
		ASTE014488	ASTE010407											ASTE001249												ASTE008265				ASTE009681	ASTE004070			ASTE014189
		ASTE000015	ASTE010454											ASTE001273												ASTE000924				ASTE009731	ASTE004077			ASTE014220
		ASTE002715	ASTE010483											ASTE001288												ASTE001693				ASTE009760	ASTE004174			ASTE014259
		ASTE002925	ASTE010601											ASTE001423												ASTE010240				ASTE009835	ASTE004194			ASTE014270
		ASTE005779	ASTE010675											ASTE001447												ASTE001780				ASTE009880	ASTE004265			ASTE014292
		ASTE005957	ASTE010710											ASTE001449												ASTE003753				ASTE009891	ASTE004286			ASTE014328
		ASTE014390	ASTE010801											ASTE001481												ASTE004418				ASTE010118	ASTE004294			ASTE014435
		ASTE014800	ASTE010917											ASTE001534												ASTE005213				ASTE010119	ASTE004379			ASTE014488
		ASTE004995	ASTE010950											ASTE001612												ASTE007743				ASTE010189	ASTE004416			ASTE014502
		ASTE001157	ASTE010969											ASTE001698												ASTE015034				ASTE010240	ASTE004417			ASTE014519
		ASTE001938	ASTE011030											ASTE001722												ASTE003139				ASTE010345	ASTE004521			ASTE014584
		ASTE003436	ASTE011167											ASTE001800												ASTE014303				ASTE010359	ASTE004536			ASTE014623
		ASTE005448	ASTE011190											ASTE001830												ASTE005087				ASTE010378	ASTE004543			ASTE014670
		ASTE009248	ASTE011288											ASTE001844												ASTE014104				ASTE010409	ASTE004565			ASTE014685
		ASTE015200	ASTE011352											ASTE001931												ASTE014892				ASTE010437	ASTE004668			ASTE014800
		ASTE000096	ASTE011408											ASTE002100												ASTE000111				ASTE010485	ASTE004670			ASTE014850
		ASTE000933	ASTE011438											ASTE002116												ASTE000546				ASTE010537	ASTE004766			ASTE014970
		ASTE001565	ASTE011495											ASTE002145												ASTE001534				ASTE010547	ASTE004794			ASTE015034
		ASTE001663	ASTE011603											ASTE002229												ASTE003453				ASTE010631	ASTE004839			ASTE015083
		ASTE003805	ASTE011634											ASTE002289												ASTE004210				ASTE010633	ASTE004885			ASTE015096
		ASTE004133	ASTE011679											ASTE002366												ASTE004262				ASTE010689	ASTE005037			ASTE015146
		ASTE004396	ASTE011745											ASTE002371												ASTE005343				ASTE010744	ASTE005043			ASTE015195
		ASTE005190	ASTE014040											ASTE002433												ASTE005973				ASTE010751	ASTE005195
		ASTE005414	ASTE014052											ASTE002442												ASTE006397				ASTE010765	ASTE005213
		ASTE005923	ASTE014098											ASTE002571												ASTE008361				ASTE010828	ASTE005454
		ASTE006348	ASTE014102											ASTE002774												ASTE009805				ASTE010842	ASTE005503
		ASTE006974	ASTE014164											ASTE002779												ASTE009995				ASTE010906	ASTE005525
		ASTE007079	ASTE014183											ASTE002876												ASTE011373				ASTE010929	ASTE005543
		ASTE008590	ASTE014195											ASTE002919												ASTE011655				ASTE010971	ASTE005582
		ASTE008721	ASTE014226											ASTE003000												ASTE014235				ASTE011019	ASTE005613
		ASTE009037	ASTE014230											ASTE003027												ASTE014271				ASTE011025	ASTE005720
		ASTE009208	ASTE014269											ASTE003034												ASTE014321				ASTE011141	ASTE005749
		ASTE009283	ASTE014362											ASTE003094												ASTE014592				ASTE011147	ASTE005845
		ASTE009415	ASTE014368											ASTE003222												ASTE014665				ASTE011272	ASTE005871
		ASTE014002	ASTE014420											ASTE003234												ASTE014668				ASTE011310	ASTE005919
		ASTE014076	ASTE014431											ASTE003297												ASTE014743				ASTE011385	ASTE006048
		ASTE014095	ASTE014459											ASTE003404												ASTE014878				ASTE011403	ASTE006138
		ASTE014181	ASTE014508											ASTE003448												ASTE015107				ASTE011473	ASTE006153
		ASTE014307	ASTE014539											ASTE003453												ASTE015273				ASTE011542	ASTE006194
		ASTE014342	ASTE014557											ASTE003466												ASTE009237				ASTE011568	ASTE006240
		ASTE014362	ASTE014617											ASTE003716												ASTE000320				ASTE014007	ASTE006367
		ASTE015180	ASTE014636											ASTE003742												ASTE003057				ASTE014008	ASTE006447
		ASTE000121	ASTE014667											ASTE003783												ASTE008839				ASTE014036	ASTE006457
		ASTE000139	ASTE014679											ASTE003825												ASTE010554				ASTE014040	ASTE006466
		ASTE000141	ASTE014705											ASTE004023												ASTE001081				ASTE014078	ASTE006532
		ASTE000144	ASTE014800											ASTE004032												ASTE014052				ASTE014088	ASTE006674
		ASTE000165	ASTE014807											ASTE004210												ASTE001163				ASTE014141	ASTE006747
		ASTE000183	ASTE014823											ASTE004262												ASTE007784				ASTE014206	ASTE006795
		ASTE000197	ASTE014842											ASTE004281												ASTE004348				ASTE014241	ASTE006861
		ASTE000198	ASTE014870											ASTE004374												ASTE009050				ASTE014272	ASTE006873
		ASTE000256	ASTE014872											ASTE004397												ASTE010704				ASTE014280	ASTE006921
		ASTE000268	ASTE014877											ASTE004410												ASTE014124				ASTE014285	ASTE006933
		ASTE000272	ASTE014911											ASTE004412												ASTE014627				ASTE014294	ASTE007141
		ASTE000376	ASTE014937											ASTE004416												ASTE008338				ASTE014306	ASTE007493
		ASTE000379	ASTE014944											ASTE004452												ASTE006707				ASTE014344	ASTE007536
		ASTE000405	ASTE014963											ASTE004592												ASTE008283				ASTE014420	ASTE007541
		ASTE000421	ASTE014979											ASTE004604												ASTE009997				ASTE014438	ASTE007584
		ASTE000424	ASTE015010											ASTE004609												ASTE014617				ASTE014464	ASTE007792
		ASTE000452	ASTE015101											ASTE004621												ASTE002016				ASTE014468	ASTE007893
		ASTE000457	ASTE015123											ASTE004738												ASTE007910				ASTE014474	ASTE007956
		ASTE000485	ASTE015165											ASTE004754												ASTE014351				ASTE014478	ASTE007969
		ASTE000527												ASTE004788												ASTE008164				ASTE014520	ASTE007995
		ASTE000721												ASTE004820												ASTE014216				ASTE014592	ASTE008040
		ASTE000726												ASTE004943												ASTE001818				ASTE014607	ASTE008051
		ASTE000727												ASTE004945												ASTE004151				ASTE014619	ASTE008059
		ASTE000737												ASTE004974												ASTE010352				ASTE014625	ASTE008263
		ASTE000753												ASTE005071												ASTE015047				ASTE014666	ASTE008284
		ASTE000770												ASTE005211												ASTE008731				ASTE014683	ASTE008381
		ASTE000841												ASTE005283												ASTE009630				ASTE014713	ASTE008421
		ASTE000859												ASTE005343												ASTE002796				ASTE014716	ASTE008481
		ASTE000863												ASTE005363												ASTE003188				ASTE014724	ASTE008503
		ASTE000880												ASTE005429												ASTE006755				ASTE014740	ASTE008529
		ASTE000957												ASTE005454												ASTE014655				ASTE014744	ASTE008666
		ASTE000963												ASTE005582												ASTE010828				ASTE014770	ASTE008999
		ASTE000995												ASTE005681												ASTE000078				ASTE014774	ASTE009001
		ASTE001004												ASTE005726												ASTE000876				ASTE014775	ASTE009120
		ASTE001080												ASTE005738												ASTE001610				ASTE014795	ASTE009131
		ASTE001090												ASTE005873												ASTE001846				ASTE014797	ASTE009238
		ASTE001135												ASTE005886												ASTE003201				ASTE014814	ASTE009333
		ASTE001195												ASTE005964												ASTE003936				ASTE014944	ASTE009373
		ASTE001212												ASTE005968												ASTE004602				ASTE014965	ASTE009376
		ASTE001233												ASTE005973												ASTE005894				ASTE014979	ASTE009417
		ASTE001420												ASTE006138												ASTE009566				ASTE014987	ASTE009518
		ASTE001444												ASTE006157												ASTE010943				ASTE015088	ASTE009528
		ASTE001528												ASTE006227												ASTE014236				ASTE015095	ASTE009638
		ASTE001699												ASTE006258												ASTE014291				ASTE015277	ASTE009664
		ASTE001700												ASTE006352												ASTE014465				ASTE015302	ASTE009889
		ASTE001739												ASTE006374												ASTE014857					ASTE009919
		ASTE001796												ASTE006391												ASTE000014					ASTE009927
		ASTE001826												ASTE006397												ASTE000079					ASTE010142
		ASTE001849												ASTE006466												ASTE000277					ASTE010199
		ASTE001941												ASTE006529												ASTE000315					ASTE010263
		ASTE001962												ASTE006589												ASTE000336					ASTE010348
		ASTE001998												ASTE006592												ASTE000478					ASTE010358
		ASTE002000												ASTE006674												ASTE000679					ASTE010383
		ASTE002002												ASTE006679												ASTE000702					ASTE010490
		ASTE002003												ASTE006686												ASTE000742					ASTE010573
		ASTE002004												ASTE006777												ASTE000746					ASTE010580
		ASTE002017												ASTE007012												ASTE000783					ASTE010612
		ASTE002053												ASTE007016												ASTE000833					ASTE010650
		ASTE002071												ASTE007099												ASTE001015					ASTE010704
		ASTE002131												ASTE007397												ASTE001108					ASTE010722
		ASTE002254												ASTE007470												ASTE001161					ASTE010727
		ASTE002317												ASTE007505												ASTE001177					ASTE010755
		ASTE002342												ASTE007688												ASTE001538					ASTE010772
		ASTE002379												ASTE007794												ASTE001623					ASTE010904
		ASTE002420												ASTE007806												ASTE001654					ASTE011039
		ASTE002467												ASTE007893												ASTE001708					ASTE011090
		ASTE002504												ASTE007923												ASTE001822					ASTE011130
		ASTE002509												ASTE008012												ASTE001840					ASTE011176
		ASTE002590												ASTE008207												ASTE001919					ASTE011212
		ASTE002591												ASTE008311												ASTE002086					ASTE011277
		ASTE002611												ASTE008361												ASTE002108					ASTE011280
		ASTE002661												ASTE008412												ASTE002146					ASTE011337
		ASTE002700												ASTE008473												ASTE002241					ASTE011387
		ASTE002738												ASTE008511												ASTE002285					ASTE011408
		ASTE002820												ASTE008549												ASTE002306					ASTE011660
		ASTE002868												ASTE008607												ASTE002315					ASTE011700
		ASTE002974												ASTE008748												ASTE002412					ASTE011729
		ASTE002985												ASTE008767												ASTE002451					ASTE014023
		ASTE003055												ASTE008813												ASTE002484					ASTE014043
		ASTE003099												ASTE009059												ASTE002561					ASTE014055
		ASTE003151												ASTE009159												ASTE002672					ASTE014066
		ASTE003172												ASTE009186												ASTE002714					ASTE014077
		ASTE003242												ASTE009319												ASTE002720					ASTE014090
		ASTE003278												ASTE009366												ASTE002744					ASTE014112
		ASTE003287												ASTE009373												ASTE002791					ASTE014130
		ASTE003289												ASTE009405												ASTE002822					ASTE014150
		ASTE003336												ASTE009473												ASTE002838					ASTE014158
		ASTE003488												ASTE009524												ASTE003043					ASTE014161
		ASTE003527												ASTE009528												ASTE003051					ASTE014170
		ASTE003555												ASTE009542												ASTE003200					ASTE014269
		ASTE003578												ASTE009671												ASTE003363					ASTE014278
		ASTE003620												ASTE009800												ASTE003401					ASTE014287
		ASTE003655												ASTE009805												ASTE003449					ASTE014290
		ASTE003713												ASTE009885												ASTE003490					ASTE014347
		ASTE003769												ASTE009921												ASTE003492					ASTE014352
		ASTE003906												ASTE009967												ASTE003517					ASTE014367
		ASTE003938												ASTE009995												ASTE003631					ASTE014373
		ASTE004033												ASTE010104												ASTE003640					ASTE014400
		ASTE004044												ASTE010148												ASTE003735					ASTE014466
		ASTE004064												ASTE010153												ASTE003779					ASTE014486
		ASTE004065												ASTE010164												ASTE003858					ASTE014510
		ASTE004152												ASTE010270												ASTE003868					ASTE014529
		ASTE004178												ASTE010290												ASTE003908					ASTE014541
		ASTE004185												ASTE010495												ASTE003931					ASTE014546
		ASTE004248												ASTE010509												ASTE004050					ASTE014573
		ASTE004425												ASTE010635												ASTE004174					ASTE014595
		ASTE004495												ASTE010650												ASTE004286					ASTE014622
		ASTE004509												ASTE010656												ASTE004311					ASTE014667
		ASTE004521												ASTE010705												ASTE004314					ASTE014688
		ASTE004619												ASTE010765												ASTE004352					ASTE014703
		ASTE004676												ASTE010810												ASTE004459					ASTE014779
		ASTE004705												ASTE011093												ASTE004539					ASTE014780
		ASTE004707												ASTE011120												ASTE004542					ASTE014782
		ASTE004816												ASTE011282												ASTE004567					ASTE014799
		ASTE004835												ASTE011288												ASTE004681					ASTE014812
		ASTE004878												ASTE011373												ASTE004740					ASTE014840
		ASTE004898												ASTE011396												ASTE004825					ASTE014845
		ASTE005037												ASTE011493												ASTE004881					ASTE014906
		ASTE005043												ASTE011511												ASTE004892					ASTE014923
		ASTE005121												ASTE011537												ASTE004930					ASTE014984
		ASTE005175												ASTE011598												ASTE004936					ASTE014988
		ASTE005351												ASTE011620												ASTE005023					ASTE015001
		ASTE005367												ASTE011655												ASTE005117					ASTE015042
		ASTE005394												ASTE011679												ASTE005192					ASTE015092
		ASTE005413												ASTE011714												ASTE005199					ASTE015135
		ASTE005473												ASTE011726												ASTE005251					ASTE015152
		ASTE005492												ASTE014008												ASTE005315					ASTE015159
		ASTE005613												ASTE014055												ASTE005341					ASTE015162
		ASTE005651												ASTE014057												ASTE005463					ASTE015167
		ASTE005703												ASTE014091												ASTE005490					ASTE015179
		ASTE005749												ASTE014154												ASTE005541					ASTE015242
		ASTE005765												ASTE014169												ASTE005635					ASTE015259
		ASTE005802												ASTE014229												ASTE005720					ASTE015264
		ASTE006049												ASTE014235												ASTE005832					ASTE015274
		ASTE006064												ASTE014271												ASTE005882
		ASTE006086												ASTE014278												ASTE005962
		ASTE006087												ASTE014287												ASTE006105
		ASTE006093												ASTE014290												ASTE006276
		ASTE006096												ASTE014321												ASTE006425
		ASTE006127												ASTE014361												ASTE006426
		ASTE006159												ASTE014437												ASTE006440
		ASTE006209												ASTE014439												ASTE006445
		ASTE006238												ASTE014499												ASTE006514
		ASTE006284												ASTE014539												ASTE006528
		ASTE006338												ASTE014567												ASTE006568
		ASTE006342												ASTE014568												ASTE006721
		ASTE006367												ASTE014592												ASTE006751
		ASTE006371												ASTE014621												ASTE006803
		ASTE006372												ASTE014623												ASTE006867
		ASTE006436												ASTE014648												ASTE006873
		ASTE006450												ASTE014665												ASTE006895
		ASTE006476												ASTE014668												ASTE006911
		ASTE006488												ASTE014705												ASTE006947
		ASTE006567												ASTE014743												ASTE007018
		ASTE006618												ASTE014812												ASTE007051
		ASTE006628												ASTE014878												ASTE007081
		ASTE006732												ASTE014882												ASTE007147
		ASTE006747												ASTE014906												ASTE007186
		ASTE006764												ASTE015007												ASTE007218
		ASTE006786												ASTE015019												ASTE007220
		ASTE006791												ASTE015107												ASTE007281
		ASTE006820												ASTE015113												ASTE007299
		ASTE006842												ASTE015160												ASTE007394
		ASTE006859												ASTE015209												ASTE007395
		ASTE006861												ASTE015217												ASTE007451
		ASTE006919												ASTE015224												ASTE007540
		ASTE007139												ASTE015257												ASTE007551
		ASTE007172												ASTE015259												ASTE007691
		ASTE007240												ASTE015268												ASTE007713
		ASTE007328												ASTE015273												ASTE007885
		ASTE007474																								ASTE007996
		ASTE007484																								ASTE008066
		ASTE007780																								ASTE008079
		ASTE007881																								ASTE008133
		ASTE007889																								ASTE008170
		ASTE007945																								ASTE008201
		ASTE007995																								ASTE008243
		ASTE008051																								ASTE008353
		ASTE008061																								ASTE008367
		ASTE008112																								ASTE008377
		ASTE008136																								ASTE008421
		ASTE008189																								ASTE008442
		ASTE008247																								ASTE008574
		ASTE008258																								ASTE008627
		ASTE008263																								ASTE008635
		ASTE008355																								ASTE008692
		ASTE008491																								ASTE008724
		ASTE008697																								ASTE008814
		ASTE008699																								ASTE008929
		ASTE008723																								ASTE008981
		ASTE008740																								ASTE009001
		ASTE008826																								ASTE009011
		ASTE008855																								ASTE009062
		ASTE008935																								ASTE009074
		ASTE009016																								ASTE009125
		ASTE009120																								ASTE009178
		ASTE009158																								ASTE009256
		ASTE009164																								ASTE009271
		ASTE009176																								ASTE009298
		ASTE009183																								ASTE009307
		ASTE009191																								ASTE009472
		ASTE009227																								ASTE009515
		ASTE009303																								ASTE009526
		ASTE009313																								ASTE009551
		ASTE009371																								ASTE009559
		ASTE009388																								ASTE009697
		ASTE009394																								ASTE009709
		ASTE009417																								ASTE009773
		ASTE009447																								ASTE009783
		ASTE009454																								ASTE009788
		ASTE009584																								ASTE009793
		ASTE009637																								ASTE009830
		ASTE009651																								ASTE009922
		ASTE009662																								ASTE009956
		ASTE009664																								ASTE010023
		ASTE009677																								ASTE010189
		ASTE009679																								ASTE010226
		ASTE009715																								ASTE010259
		ASTE009751																								ASTE010312
		ASTE009838																								ASTE010377
		ASTE009843																								ASTE010394
		ASTE009870																								ASTE010430
		ASTE009911																								ASTE010547
		ASTE009952																								ASTE010557
		ASTE009987																								ASTE010594
		ASTE009989																								ASTE010727
		ASTE009999																								ASTE010809
		ASTE010156																								ASTE010875
		ASTE010213																								ASTE010901
		ASTE010282																								ASTE011021
		ASTE010413																								ASTE011098
		ASTE010475																								ASTE011203
		ASTE010521																								ASTE011359
		ASTE010535																								ASTE011408
		ASTE010546																								ASTE011523
		ASTE010567																								ASTE011578
		ASTE010592																								ASTE011695
		ASTE010601																								ASTE011706
		ASTE010653																								ASTE014011
		ASTE010722																								ASTE014016
		ASTE010734																								ASTE014056
		ASTE010762																								ASTE014072
		ASTE010772																								ASTE014078
		ASTE010784																								ASTE014128
		ASTE010788																								ASTE014141
		ASTE010858																								ASTE014158
		ASTE010904																								ASTE014165
		ASTE010939																								ASTE014168
		ASTE010971																								ASTE014172
		ASTE010992																								ASTE014174
		ASTE011125																								ASTE014198
		ASTE011130																								ASTE014203
		ASTE011135																								ASTE014233
		ASTE011143																								ASTE014279
		ASTE011212																								ASTE014286
		ASTE011234																								ASTE014288
		ASTE011399																								ASTE014309
		ASTE011421																								ASTE014364
		ASTE011451																								ASTE014380
		ASTE011491																								ASTE014384
		ASTE011602																								ASTE014395
		ASTE011605																								ASTE014497
		ASTE011681																								ASTE014502
		ASTE011710																								ASTE014533
		ASTE014006																								ASTE014570
		ASTE014023																								ASTE014581
		ASTE014026																								ASTE014618
		ASTE014064																								ASTE014639
		ASTE014102																								ASTE014670
		ASTE014105																								ASTE014676
		ASTE014107																								ASTE014707
		ASTE014118																								ASTE014708
		ASTE014146																								ASTE014709
		ASTE014151																								ASTE014721
		ASTE014156																								ASTE014723
		ASTE014164																								ASTE014727
		ASTE014170																								ASTE014740
		ASTE014180																								ASTE014748
		ASTE014214																								ASTE014774
		ASTE014230																								ASTE014779
		ASTE014232																								ASTE014793
		ASTE014250																								ASTE014853
		ASTE014254																								ASTE014859
		ASTE014312																								ASTE014865
		ASTE014335																								ASTE014895
		ASTE014352																								ASTE014896
		ASTE014356																								ASTE014903
		ASTE014367																								ASTE014917
		ASTE014404																								ASTE014922
		ASTE014411																								ASTE014941
		ASTE014413																								ASTE014961
		ASTE014445																								ASTE015028
		ASTE014462																								ASTE015036
		ASTE014478																								ASTE015069
		ASTE014530																								ASTE015076
		ASTE014552																								ASTE015120
		ASTE014557																								ASTE015133
		ASTE014585																								ASTE015152
		ASTE014588																								ASTE015250
		ASTE014605																								ASTE015282
		ASTE014636																								ASTE015287
		ASTE014669																								ASTE015288
		ASTE014679
		ASTE014694
		ASTE014697
		ASTE014703
		ASTE014764
		ASTE014765
		ASTE014766
		ASTE014804
		ASTE014821
		ASTE014824
		ASTE014828
		ASTE014843
		ASTE014863
		ASTE014868
		ASTE014891
		ASTE014899
		ASTE014900
		ASTE014913
		ASTE014943
		ASTE014945
		ASTE014987
		ASTE015035
		ASTE015083
		ASTE015115
		ASTE015123
		ASTE015129
		ASTE015132
		ASTE015135
		ASTE015162
		ASTE015166
		ASTE015176
		ASTE015202
		ASTE015219
		ASTE015260
		ASTE015267
		ASTE015289
		ASTE015306
